# Supplementary material for: Single-molecule, full-length transcript sequencing provides insight into the extreme metabolism of the ruby-throated hummingbird Archilochus colubris
Source: Gigascience. 2018 Feb 15;7(3):giy009. doi: 10.1093/gigascience/giy009 (PMC5869288; doi:10.1093/gigascience/giy009)
Supplement: Supplemental material [file giy009_supp.zip]

Archive with 2 entries (2 files):
- 171009_suppdata.pdf
- Supplemental_methods_workman_180102.pdf
